# Supplementary material for: Predicting tumor dynamics in treated patients from patient-derived-xenograft mouse models: a translational model-based approach
Source: J Pharmacokinet Pharmacodyn. 2025 Apr 16;52(3):24. doi: 10.1007/s10928-025-09970-x (PMC12003590; doi:10.1007/s10928-025-09970-x)
Supplement: Supplementary file 1 — Supplementary file1 (XLSX 45 kb) [file 10928_2025_9970_MOESM1_ESM.xlsx]

## Sheet: Foglio1
Time (days)	S(t)	Endpoint	Reference	Case Study
0.191898	1	PFS	HONG	Pancreas cancer & Gemcitabine
0.575693	0.985011	PFS	HONG	Pancreas cancer & Gemcitabine
0.831557	0.974304	PFS	HONG	Pancreas cancer & Gemcitabine
1.08742	0.952891	PFS	HONG	Pancreas cancer & Gemcitabine
1.47122	0.929336	PFS	HONG	Pancreas cancer & Gemcitabine
1.59915	0.910064	PFS	HONG	Pancreas cancer & Gemcitabine
1.59915	0.877944	PFS	HONG	Pancreas cancer & Gemcitabine
1.72708	0.830835	PFS	HONG	Pancreas cancer & Gemcitabine
1.72708	0.794433	PFS	HONG	Pancreas cancer & Gemcitabine
1.79104	0.687366	PFS	HONG	Pancreas cancer & Gemcitabine
2.49467	0.665953	PFS	HONG	Pancreas cancer & Gemcitabine
2.68657	0.646681	PFS	HONG	Pancreas cancer & Gemcitabine
3.13433	0.623126	PFS	HONG	Pancreas cancer & Gemcitabine
3.32623	0.56531	PFS	HONG	Pancreas cancer & Gemcitabine
3.51812	0.507495	PFS	HONG	Pancreas cancer & Gemcitabine
3.64606	0.460385	PFS	HONG	Pancreas cancer & Gemcitabine
3.90192	0.426124	PFS	HONG	Pancreas cancer & Gemcitabine
4.28571	0.384004	PFS	HONG	Pancreas cancer & Gemcitabine
4.66951	0.346874	PFS	HONG	Pancreas cancer & Gemcitabine
5.0533	0.324026	PFS	HONG	Pancreas cancer & Gemcitabine
5.30917	0.306188	PFS	HONG	Pancreas cancer & Gemcitabine
5.37313	0.287645	PFS	HONG	Pancreas cancer & Gemcitabine
5.69296	0.274797	PFS	HONG	Pancreas cancer & Gemcitabine
6.46055	0.259807	PFS	HONG	Pancreas cancer & Gemcitabine
6.78038	0.235383	PFS	HONG	Pancreas cancer & Gemcitabine
6.84435	0.234111	PFS	HONG	Pancreas cancer & Gemcitabine
6.97228	0.223405	PFS	HONG	Pancreas cancer & Gemcitabine
7.16418	0.204133	PFS	HONG	Pancreas cancer & Gemcitabine
7.22814	0.176296	PFS	HONG	Pancreas cancer & Gemcitabine
7.22814	0.159165	PFS	HONG	Pancreas cancer & Gemcitabine
7.42004	0.133469	PFS	HONG	Pancreas cancer & Gemcitabine
7.73987	0.11848	PFS	HONG	Pancreas cancer & Gemcitabine
7.99574	0.0906424	PFS	HONG	Pancreas cancer & Gemcitabine
9.08316	0.0906424	PFS	HONG	Pancreas cancer & Gemcitabine
9.21109	0.0692291	PFS	HONG	Pancreas cancer & Gemcitabine
10.5544	0.0692291	PFS	HONG	Pancreas cancer & Gemcitabine
12.6652	0.0156959	PFS	HONG	Pancreas cancer & Gemcitabine
13.8806	0.0135546	PFS	HONG	Pancreas cancer & Gemcitabine
15.2239	0.0135546	PFS	HONG	Pancreas cancer & Gemcitabine
16.823	0.0178373	PFS	HONG	Pancreas cancer & Gemcitabine
18.3582	0.0156959	PFS	HONG	Pancreas cancer & Gemcitabine
19.7015	0.0156959	PFS	HONG	Pancreas cancer & Gemcitabine
21.0448	0.0135546	PFS	HONG	Pancreas cancer & Gemcitabine
22.1962	0.0135546	PFS	HONG	Pancreas cancer & Gemcitabine
22.3241	0.00214133	PFS	HONG	Pancreas cancer & Gemcitabine
0	1	OS	HONG	Pancreas cancer & Gemcitabine
0.875912	0.982456	OS	HONG	Pancreas cancer & Gemcitabine
1.31387	0.973684	OS	HONG	Pancreas cancer & Gemcitabine
1.9708	0.938596	OS	HONG	Pancreas cancer & Gemcitabine
1.9708	0.925439	OS	HONG	Pancreas cancer & Gemcitabine
2.18978	0.903509	OS	HONG	Pancreas cancer & Gemcitabine
2.18978	0.890351	OS	HONG	Pancreas cancer & Gemcitabine
2.62774	0.877193	OS	HONG	Pancreas cancer & Gemcitabine
2.62774	0.855263	OS	HONG	Pancreas cancer & Gemcitabine
3.06569	0.839912	OS	HONG	Pancreas cancer & Gemcitabine
3.39416	0.820175	OS	HONG	Pancreas cancer & Gemcitabine
3.50365	0.802632	OS	HONG	Pancreas cancer & Gemcitabine
3.72263	0.785088	OS	HONG	Pancreas cancer & Gemcitabine
4.70803	0.785088	OS	HONG	Pancreas cancer & Gemcitabine
4.81752	0.758772	OS	HONG	Pancreas cancer & Gemcitabine
4.92701	0.712719	OS	HONG	Pancreas cancer & Gemcitabine
5.36496	0.688596	OS	HONG	Pancreas cancer & Gemcitabine
5.91241	0.653509	OS	HONG	Pancreas cancer & Gemcitabine
6.0219	0.618421	OS	HONG	Pancreas cancer & Gemcitabine
6.13139	0.605263	OS	HONG	Pancreas cancer & Gemcitabine
6.24088	0.578947	OS	HONG	Pancreas cancer & Gemcitabine
7.11679	0.565789	OS	HONG	Pancreas cancer & Gemcitabine
7.22628	0.550439	OS	HONG	Pancreas cancer & Gemcitabine
8.54015	0.548246	OS	HONG	Pancreas cancer & Gemcitabine
8.54015	0.526316	OS	HONG	Pancreas cancer & Gemcitabine
8.9781	0.513158	OS	HONG	Pancreas cancer & Gemcitabine
8.9781	0.502193	OS	HONG	Pancreas cancer & Gemcitabine
9.41606	0.491228	OS	HONG	Pancreas cancer & Gemcitabine
9.85401	0.471491	OS	HONG	Pancreas cancer & Gemcitabine
10.1825	0.45614	OS	HONG	Pancreas cancer & Gemcitabine
10.1825	0.436404	OS	HONG	Pancreas cancer & Gemcitabine
10.1825	0.410088	OS	HONG	Pancreas cancer & Gemcitabine
10.292	0.392544	OS	HONG	Pancreas cancer & Gemcitabine
11.2774	0.390351	OS	HONG	Pancreas cancer & Gemcitabine
11.4964	0.383772	OS	HONG	Pancreas cancer & Gemcitabine
11.4964	0.364035	OS	HONG	Pancreas cancer & Gemcitabine
12.0438	0.348684	OS	HONG	Pancreas cancer & Gemcitabine
12.0438	0.307018	OS	HONG	Pancreas cancer & Gemcitabine
12.4818	0.29386	OS	HONG	Pancreas cancer & Gemcitabine
12.5912	0.267544	OS	HONG	Pancreas cancer & Gemcitabine
12.8102	0.232456	OS	HONG	Pancreas cancer & Gemcitabine
13.4672	0.225877	OS	HONG	Pancreas cancer & Gemcitabine
14.0146	0.212719	OS	HONG	Pancreas cancer & Gemcitabine
14.1241	0.182018	OS	HONG	Pancreas cancer & Gemcitabine
14.6715	0.16886	OS	HONG	Pancreas cancer & Gemcitabine
14.6715	0.140351	OS	HONG	Pancreas cancer & Gemcitabine
15.3285	0.127193	OS	HONG	Pancreas cancer & Gemcitabine
15.219	0.111842	OS	HONG	Pancreas cancer & Gemcitabine
15.7664	0.109649	OS	HONG	Pancreas cancer & Gemcitabine
15.8759	0.0942982	OS	HONG	Pancreas cancer & Gemcitabine
17.7372	0.0921053	OS	HONG	Pancreas cancer & Gemcitabine
18.0657	0.0745614	OS	HONG	Pancreas cancer & Gemcitabine
18.1752	0.0570175	OS	HONG	Pancreas cancer & Gemcitabine
20.365	0.0526316	OS	HONG	Pancreas cancer & Gemcitabine
22.1168	0.0548246	OS	HONG	Pancreas cancer & Gemcitabine
22.4453	0.0219298	OS	HONG	Pancreas cancer & Gemcitabine
23.9781	0.0219298	OS	HONG	Pancreas cancer & Gemcitabine
25.9489	0.0241228	OS	HONG	Pancreas cancer & Gemcitabine
26.7153	0.0241228	OS	HONG	Pancreas cancer & Gemcitabine
27.7007	0.0241228	OS	HONG	Pancreas cancer & Gemcitabine
0	1	PFS	KINDLER	Pancreas cancer & Gemcitabine
0.423707	0.995604	PFS	KINDLER	Pancreas cancer & Gemcitabine
0.529634	0.976813	PFS	KINDLER	Pancreas cancer & Gemcitabine
0.665826	0.974615	PFS	KINDLER	Pancreas cancer & Gemcitabine
0.862547	0.972418	PFS	KINDLER	Pancreas cancer & Gemcitabine
0.923077	0.963626	PFS	KINDLER	Pancreas cancer & Gemcitabine
1.04414	0.957033	PFS	KINDLER	Pancreas cancer & Gemcitabine
1.24086	0.954835	PFS	KINDLER	Pancreas cancer & Gemcitabine
1.28625	0.946044	PFS	KINDLER	Pancreas cancer & Gemcitabine
1.30139	0.943846	PFS	KINDLER	Pancreas cancer & Gemcitabine
1.43758	0.932857	PFS	KINDLER	Pancreas cancer & Gemcitabine
1.51324	0.928462	PFS	KINDLER	Pancreas cancer & Gemcitabine
1.64943	0.910879	PFS	KINDLER	Pancreas cancer & Gemcitabine
1.6797	0.904286	PFS	KINDLER	Pancreas cancer & Gemcitabine
1.70996	0.902088	PFS	KINDLER	Pancreas cancer & Gemcitabine
1.72509	0.886703	PFS	KINDLER	Pancreas cancer & Gemcitabine
1.77049	0.871319	PFS	KINDLER	Pancreas cancer & Gemcitabine
1.81589	0.855934	PFS	KINDLER	Pancreas cancer & Gemcitabine
1.83102	0.849341	PFS	KINDLER	Pancreas cancer & Gemcitabine
1.84615	0.833956	PFS	KINDLER	Pancreas cancer & Gemcitabine
1.89155	0.818571	PFS	KINDLER	Pancreas cancer & Gemcitabine
1.89155	0.816374	PFS	KINDLER	Pancreas cancer & Gemcitabine
1.92182	0.800989	PFS	KINDLER	Pancreas cancer & Gemcitabine
1.95208	0.785604	PFS	KINDLER	Pancreas cancer & Gemcitabine
1.96721	0.772418	PFS	KINDLER	Pancreas cancer & Gemcitabine
2.01261	0.763626	PFS	KINDLER	Pancreas cancer & Gemcitabine
2.02774	0.757033	PFS	KINDLER	Pancreas cancer & Gemcitabine
2.05801	0.75044	PFS	KINDLER	Pancreas cancer & Gemcitabine
2.22446	0.746044	PFS	KINDLER	Pancreas cancer & Gemcitabine
2.25473	0.728462	PFS	KINDLER	Pancreas cancer & Gemcitabine
2.36066	0.721868	PFS	KINDLER	Pancreas cancer & Gemcitabine
2.54224	0.717473	PFS	KINDLER	Pancreas cancer & Gemcitabine
2.67844	0.700879	PFS	KINDLER	Pancreas cancer & Gemcitabine
2.73897	0.698681	PFS	KINDLER	Pancreas cancer & Gemcitabine
2.92055	0.687692	PFS	KINDLER	Pancreas cancer & Gemcitabine
3.08701	0.683297	PFS	KINDLER	Pancreas cancer & Gemcitabine
3.28373	0.663516	PFS	KINDLER	Pancreas cancer & Gemcitabine
3.314	0.654725	PFS	KINDLER	Pancreas cancer & Gemcitabine
3.40479	0.65033	PFS	KINDLER	Pancreas cancer & Gemcitabine
3.52585	0.639341	PFS	KINDLER	Pancreas cancer & Gemcitabine
3.58638	0.623956	PFS	KINDLER	Pancreas cancer & Gemcitabine
3.60151	0.615165	PFS	KINDLER	Pancreas cancer & Gemcitabine
3.70744	0.597582	PFS	KINDLER	Pancreas cancer & Gemcitabine
3.72257	0.582198	PFS	KINDLER	Pancreas cancer & Gemcitabine
3.8285	0.566813	PFS	KINDLER	Pancreas cancer & Gemcitabine
3.8285	0.549231	PFS	KINDLER	Pancreas cancer & Gemcitabine
3.88903	0.54044	PFS	KINDLER	Pancreas cancer & Gemcitabine
3.96469	0.522857	PFS	KINDLER	Pancreas cancer & Gemcitabine
4.14628	0.516264	PFS	KINDLER	Pancreas cancer & Gemcitabine
4.16141	0.505275	PFS	KINDLER	Pancreas cancer & Gemcitabine
4.23707	0.496484	PFS	KINDLER	Pancreas cancer & Gemcitabine
4.31274	0.492088	PFS	KINDLER	Pancreas cancer & Gemcitabine
4.4338	0.474505	PFS	KINDLER	Pancreas cancer & Gemcitabine
4.53972	0.461319	PFS	KINDLER	Pancreas cancer & Gemcitabine
5.03909	0.454725	PFS	KINDLER	Pancreas cancer & Gemcitabine
5.11475	0.437143	PFS	KINDLER	Pancreas cancer & Gemcitabine
5.20555	0.421758	PFS	KINDLER	Pancreas cancer & Gemcitabine
5.26608	0.408571	PFS	KINDLER	Pancreas cancer & Gemcitabine
5.37201	0.393187	PFS	KINDLER	Pancreas cancer & Gemcitabine
5.58386	0.38	PFS	KINDLER	Pancreas cancer & Gemcitabine
5.70492	0.373407	PFS	KINDLER	Pancreas cancer & Gemcitabine
5.82598	0.358022	PFS	KINDLER	Pancreas cancer & Gemcitabine
5.9773	0.338242	PFS	KINDLER	Pancreas cancer & Gemcitabine
6.0681	0.329451	PFS	KINDLER	Pancreas cancer & Gemcitabine
6.27995	0.314066	PFS	KINDLER	Pancreas cancer & Gemcitabine
6.47667	0.311868	PFS	KINDLER	Pancreas cancer & Gemcitabine
6.50694	0.300879	PFS	KINDLER	Pancreas cancer & Gemcitabine
6.70366	0.296484	PFS	KINDLER	Pancreas cancer & Gemcitabine
6.74905	0.285495	PFS	KINDLER	Pancreas cancer & Gemcitabine
7.0971	0.287692	PFS	KINDLER	Pancreas cancer & Gemcitabine
7.15763	0.274505	PFS	KINDLER	Pancreas cancer & Gemcitabine
7.33922	0.267912	PFS	KINDLER	Pancreas cancer & Gemcitabine
7.33922	0.259121	PFS	KINDLER	Pancreas cancer & Gemcitabine
7.52081	0.259121	PFS	KINDLER	Pancreas cancer & Gemcitabine
7.53594	0.245934	PFS	KINDLER	Pancreas cancer & Gemcitabine
7.58134	0.217363	PFS	KINDLER	Pancreas cancer & Gemcitabine
8.06557	0.217363	PFS	KINDLER	Pancreas cancer & Gemcitabine
8.09584	0.197582	PFS	KINDLER	Pancreas cancer & Gemcitabine
8.23203	0.166813	PFS	KINDLER	Pancreas cancer & Gemcitabine
8.85246	0.164615	PFS	KINDLER	Pancreas cancer & Gemcitabine
8.86759	0.14044	PFS	KINDLER	Pancreas cancer & Gemcitabine
9.15511	0.136044	PFS	KINDLER	Pancreas cancer & Gemcitabine
9.2005	0.103077	PFS	KINDLER	Pancreas cancer & Gemcitabine
10.5019	0.105275	PFS	KINDLER	Pancreas cancer & Gemcitabine
10.517	0.0867033	PFS	KINDLER	Pancreas cancer & Gemcitabine
10.6532	0.0867033	PFS	KINDLER	Pancreas cancer & Gemcitabine
10.6683	0.0559341	PFS	KINDLER	Pancreas cancer & Gemcitabine
11.1828	0.0559341	PFS	KINDLER	Pancreas cancer & Gemcitabine
11.1828	0.0251648	PFS	KINDLER	Pancreas cancer & Gemcitabine
11.8033	0.0121648	PFS	KINDLER	Pancreas cancer & Gemcitabine
0	1	OS	KINDLER	Pancreas cancer & Gemcitabine
0.496552	0.997596	OS	KINDLER	Pancreas cancer & Gemcitabine
0.628966	0.990385	OS	KINDLER	Pancreas cancer & Gemcitabine
0.86069	0.990385	OS	KINDLER	Pancreas cancer & Gemcitabine
1.04276	0.985577	OS	KINDLER	Pancreas cancer & Gemcitabine
1.32414	0.980769	OS	KINDLER	Pancreas cancer & Gemcitabine
1.37379	0.973558	OS	KINDLER	Pancreas cancer & Gemcitabine
1.4731	0.96875	OS	KINDLER	Pancreas cancer & Gemcitabine
1.55586	0.961538	OS	KINDLER	Pancreas cancer & Gemcitabine
1.75448	0.951923	OS	KINDLER	Pancreas cancer & Gemcitabine
1.8869	0.947115	OS	KINDLER	Pancreas cancer & Gemcitabine
1.9531	0.9375	OS	KINDLER	Pancreas cancer & Gemcitabine
2.10207	0.932692	OS	KINDLER	Pancreas cancer & Gemcitabine
2.28414	0.918269	OS	KINDLER	Pancreas cancer & Gemcitabine
2.35034	0.915865	OS	KINDLER	Pancreas cancer & Gemcitabine
2.51586	0.911058	OS	KINDLER	Pancreas cancer & Gemcitabine
2.64828	0.899038	OS	KINDLER	Pancreas cancer & Gemcitabine
2.74759	0.884615	OS	KINDLER	Pancreas cancer & Gemcitabine
2.94621	0.877404	OS	KINDLER	Pancreas cancer & Gemcitabine
3.11172	0.867788	OS	KINDLER	Pancreas cancer & Gemcitabine
3.21103	0.855769	OS	KINDLER	Pancreas cancer & Gemcitabine
3.27724	0.848558	OS	KINDLER	Pancreas cancer & Gemcitabine
3.40966	0.836538	OS	KINDLER	Pancreas cancer & Gemcitabine
3.64138	0.824519	OS	KINDLER	Pancreas cancer & Gemcitabine
3.72414	0.817308	OS	KINDLER	Pancreas cancer & Gemcitabine
3.77379	0.814904	OS	KINDLER	Pancreas cancer & Gemcitabine
3.84	0.798077	OS	KINDLER	Pancreas cancer & Gemcitabine
3.95586	0.793269	OS	KINDLER	Pancreas cancer & Gemcitabine
4.08828	0.776442	OS	KINDLER	Pancreas cancer & Gemcitabine
4.25379	0.769231	OS	KINDLER	Pancreas cancer & Gemcitabine
4.40276	0.762019	OS	KINDLER	Pancreas cancer & Gemcitabine
4.55172	0.754808	OS	KINDLER	Pancreas cancer & Gemcitabine
4.63448	0.740385	OS	KINDLER	Pancreas cancer & Gemcitabine
4.93241	0.740385	OS	KINDLER	Pancreas cancer & Gemcitabine
4.99862	0.730769	OS	KINDLER	Pancreas cancer & Gemcitabine
5.06483	0.721154	OS	KINDLER	Pancreas cancer & Gemcitabine
5.2469	0.711538	OS	KINDLER	Pancreas cancer & Gemcitabine
5.32966	0.692308	OS	KINDLER	Pancreas cancer & Gemcitabine
5.46207	0.677885	OS	KINDLER	Pancreas cancer & Gemcitabine
5.7269	0.673077	OS	KINDLER	Pancreas cancer & Gemcitabine
5.77655	0.665865	OS	KINDLER	Pancreas cancer & Gemcitabine
5.84276	0.663462	OS	KINDLER	Pancreas cancer & Gemcitabine
6.12414	0.661058	OS	KINDLER	Pancreas cancer & Gemcitabine
6.22345	0.646635	OS	KINDLER	Pancreas cancer & Gemcitabine
6.32276	0.634615	OS	KINDLER	Pancreas cancer & Gemcitabine
6.45517	0.625	OS	KINDLER	Pancreas cancer & Gemcitabine
6.60414	0.610577	OS	KINDLER	Pancreas cancer & Gemcitabine
6.72	0.598558	OS	KINDLER	Pancreas cancer & Gemcitabine
6.78621	0.586538	OS	KINDLER	Pancreas cancer & Gemcitabine
6.95172	0.586538	OS	KINDLER	Pancreas cancer & Gemcitabine
7.06759	0.574519	OS	KINDLER	Pancreas cancer & Gemcitabine
7.2331	0.564904	OS	KINDLER	Pancreas cancer & Gemcitabine
7.31586	0.545673	OS	KINDLER	Pancreas cancer & Gemcitabine
7.51448	0.538462	OS	KINDLER	Pancreas cancer & Gemcitabine
7.58069	0.53125	OS	KINDLER	Pancreas cancer & Gemcitabine
8.06069	0.528846	OS	KINDLER	Pancreas cancer & Gemcitabine
8.1269	0.516827	OS	KINDLER	Pancreas cancer & Gemcitabine
8.35862	0.514423	OS	KINDLER	Pancreas cancer & Gemcitabine
8.34207	0.497596	OS	KINDLER	Pancreas cancer & Gemcitabine
8.83862	0.492788	OS	KINDLER	Pancreas cancer & Gemcitabine
8.85517	0.478365	OS	KINDLER	Pancreas cancer & Gemcitabine
9.89793	0.478365	OS	KINDLER	Pancreas cancer & Gemcitabine
9.96414	0.444712	OS	KINDLER	Pancreas cancer & Gemcitabine
9.99724	0.415865	OS	KINDLER	Pancreas cancer & Gemcitabine
10.4276	0.413462	OS	KINDLER	Pancreas cancer & Gemcitabine
10.4441	0.375	OS	KINDLER	Pancreas cancer & Gemcitabine
10.5434	0.375	OS	KINDLER	Pancreas cancer & Gemcitabine
10.5434	0.334135	OS	KINDLER	Pancreas cancer & Gemcitabine
10.6262	0.331731	OS	KINDLER	Pancreas cancer & Gemcitabine
10.6593	0.283654	OS	KINDLER	Pancreas cancer & Gemcitabine
11.189	0.283654	OS	KINDLER	Pancreas cancer & Gemcitabine
11.2055	0.233173	OS	KINDLER	Pancreas cancer & Gemcitabine
11.4207	0.233173	OS	KINDLER	Pancreas cancer & Gemcitabine
11.4207	0.177885	OS	KINDLER	Pancreas cancer & Gemcitabine
11.7683	0.177885	OS	KINDLER	Pancreas cancer & Gemcitabine
11.8033	0.117788	OS	KINDLER	Pancreas cancer & Gemcitabine
0	1	PFS	NAKAI	Pancreas cancer & Gemcitabine
0.17192	0.986425	PFS	NAKAI	Pancreas cancer & Gemcitabine
0.309456	0.966063	PFS	NAKAI	Pancreas cancer & Gemcitabine
0.378223	0.954751	PFS	NAKAI	Pancreas cancer & Gemcitabine
0.515759	0.929864	PFS	NAKAI	Pancreas cancer & Gemcitabine
1.20344	0.927602	PFS	NAKAI	Pancreas cancer & Gemcitabine
1.47851	0.920814	PFS	NAKAI	Pancreas cancer & Gemcitabine
1.61605	0.902715	PFS	NAKAI	Pancreas cancer & Gemcitabine
1.75358	0.866516	PFS	NAKAI	Pancreas cancer & Gemcitabine
1.82235	0.819005	PFS	NAKAI	Pancreas cancer & Gemcitabine
1.89112	0.766968	PFS	NAKAI	Pancreas cancer & Gemcitabine
1.95989	0.726244	PFS	NAKAI	Pancreas cancer & Gemcitabine
2.06304	0.68552	PFS	NAKAI	Pancreas cancer & Gemcitabine
2.09742	0.626697	PFS	NAKAI	Pancreas cancer & Gemcitabine
2.20057	0.595023	PFS	NAKAI	Pancreas cancer & Gemcitabine
2.37249	0.570136	PFS	NAKAI	Pancreas cancer & Gemcitabine
2.61318	0.565611	PFS	NAKAI	Pancreas cancer & Gemcitabine
2.85387	0.542986	PFS	NAKAI	Pancreas cancer & Gemcitabine
3.47278	0.529412	PFS	NAKAI	Pancreas cancer & Gemcitabine
3.6447	0.495475	PFS	NAKAI	Pancreas cancer & Gemcitabine
3.81662	0.463801	PFS	NAKAI	Pancreas cancer & Gemcitabine
3.95415	0.418552	PFS	NAKAI	Pancreas cancer & Gemcitabine
4.53868	0.395928	PFS	NAKAI	Pancreas cancer & Gemcitabine
4.91691	0.371041	PFS	NAKAI	Pancreas cancer & Gemcitabine
5.12321	0.359729	PFS	NAKAI	Pancreas cancer & Gemcitabine
5.39828	0.348416	PFS	NAKAI	Pancreas cancer & Gemcitabine
5.5702	0.334842	PFS	NAKAI	Pancreas cancer & Gemcitabine
5.87966	0.323529	PFS	NAKAI	Pancreas cancer & Gemcitabine
6.36103	0.307692	PFS	NAKAI	Pancreas cancer & Gemcitabine
6.80802	0.26733	PFS	NAKAI	Pancreas cancer & Gemcitabine
7.11748	0.258281	PFS	NAKAI	Pancreas cancer & Gemcitabine
7.59885	0.233394	PFS	NAKAI	Pancreas cancer & Gemcitabine
8.18338	0.222081	PFS	NAKAI	Pancreas cancer & Gemcitabine
8.38968	0.194932	PFS	NAKAI	Pancreas cancer & Gemcitabine
9.11175	0.120995	PFS	NAKAI	Pancreas cancer & Gemcitabine
9.52436	0.108959	PFS	NAKAI	Pancreas cancer & Gemcitabine
12.9284	0.104434	PFS	NAKAI	Pancreas cancer & Gemcitabine
13.0659	0.0478733	PFS	NAKAI	Pancreas cancer & Gemcitabine
14.5444	0.0501357	PFS	NAKAI	Pancreas cancer & Gemcitabine
14.5788	0.0229864	PFS	NAKAI	Pancreas cancer & Gemcitabine
20.6648	0.0229864	PFS	NAKAI	Pancreas cancer & Gemcitabine
0	1	OS	NAKAI	Pancreas cancer & Gemcitabine
0.962138	0.978632	OS	NAKAI	Pancreas cancer & Gemcitabine
1.55011	0.974359	OS	NAKAI	Pancreas cancer & Gemcitabine
1.44321	0.957265	OS	NAKAI	Pancreas cancer & Gemcitabine
1.71047	0.938034	OS	NAKAI	Pancreas cancer & Gemcitabine
2.29844	0.929487	OS	NAKAI	Pancreas cancer & Gemcitabine
2.29844	0.90812	OS	NAKAI	Pancreas cancer & Gemcitabine
2.72606	0.899573	OS	NAKAI	Pancreas cancer & Gemcitabine
2.83296	0.878205	OS	NAKAI	Pancreas cancer & Gemcitabine
3.26058	0.873932	OS	NAKAI	Pancreas cancer & Gemcitabine
3.26058	0.852564	OS	NAKAI	Pancreas cancer & Gemcitabine
3.26058	0.82265	OS	NAKAI	Pancreas cancer & Gemcitabine
3.47439	0.803419	OS	NAKAI	Pancreas cancer & Gemcitabine
3.63474	0.779915	OS	NAKAI	Pancreas cancer & Gemcitabine
3.6882	0.762821	OS	NAKAI	Pancreas cancer & Gemcitabine
3.902	0.752137	OS	NAKAI	Pancreas cancer & Gemcitabine
4.00891	0.711538	OS	NAKAI	Pancreas cancer & Gemcitabine
4.97105	0.711538	OS	NAKAI	Pancreas cancer & Gemcitabine
5.0245	0.698718	OS	NAKAI	Pancreas cancer & Gemcitabine
5.66592	0.696581	OS	NAKAI	Pancreas cancer & Gemcitabine
5.82628	0.675214	OS	NAKAI	Pancreas cancer & Gemcitabine
7.05568	0.675214	OS	NAKAI	Pancreas cancer & Gemcitabine
6.94878	0.621795	OS	NAKAI	Pancreas cancer & Gemcitabine
7.37639	0.598291	OS	NAKAI	Pancreas cancer & Gemcitabine
7.4833	0.581197	OS	NAKAI	Pancreas cancer & Gemcitabine
7.96437	0.57265	OS	NAKAI	Pancreas cancer & Gemcitabine
7.96437	0.553419	OS	NAKAI	Pancreas cancer & Gemcitabine
8.28508	0.534188	OS	NAKAI	Pancreas cancer & Gemcitabine
8.65924	0.529915	OS	NAKAI	Pancreas cancer & Gemcitabine
8.87305	0.488632	OS	NAKAI	Pancreas cancer & Gemcitabine
9.62138	0.467949	OS	NAKAI	Pancreas cancer & Gemcitabine
9.88864	0.458718	OS	NAKAI	Pancreas cancer & Gemcitabine
10.1024	0.418803	OS	NAKAI	Pancreas cancer & Gemcitabine
10.1559	0.393162	OS	NAKAI	Pancreas cancer & Gemcitabine
10.5835	0.376068	OS	NAKAI	Pancreas cancer & Gemcitabine
10.7973	0.344017	OS	NAKAI	Pancreas cancer & Gemcitabine
11.3853	0.331197	OS	NAKAI	Pancreas cancer & Gemcitabine
11.6526	0.309829	OS	NAKAI	Pancreas cancer & Gemcitabine
12.0267	0.290598	OS	NAKAI	Pancreas cancer & Gemcitabine
12.7751	0.282051	OS	NAKAI	Pancreas cancer & Gemcitabine
13.0958	0.279915	OS	NAKAI	Pancreas cancer & Gemcitabine
13.0958	0.264957	OS	NAKAI	Pancreas cancer & Gemcitabine
14.0579	0.260684	OS	NAKAI	Pancreas cancer & Gemcitabine
14.1648	0.25	OS	NAKAI	Pancreas cancer & Gemcitabine
14.4855	0.230769	OS	NAKAI	Pancreas cancer & Gemcitabine
17.1047	0.224359	OS	NAKAI	Pancreas cancer & Gemcitabine
17.3719	0.207265	OS	NAKAI	Pancreas cancer & Gemcitabine
17.5857	0.190171	OS	NAKAI	Pancreas cancer & Gemcitabine
19.9376	0.185897	OS	NAKAI	Pancreas cancer & Gemcitabine
19.9911	0.166667	OS	NAKAI	Pancreas cancer & Gemcitabine
22.3964	0.173077	OS	NAKAI	Pancreas cancer & Gemcitabine
22.6102	0.151709	OS	NAKAI	Pancreas cancer & Gemcitabine
22.9844	0.149573	OS	NAKAI	Pancreas cancer & Gemcitabine
23.1448	0.132479	OS	NAKAI	Pancreas cancer & Gemcitabine
23.6258	0.132479	OS	NAKAI	Pancreas cancer & Gemcitabine
23.7862	0.111111	OS	NAKAI	Pancreas cancer & Gemcitabine
23.8396	0.0961538	OS	NAKAI	Pancreas cancer & Gemcitabine
24	0.0961538	OS	NAKAI	Pancreas cancer & Gemcitabine
0	1	PFS	OZAKA	Pancreas cancer & Gemcitabine
0.497696	0.995624	PFS	OZAKA	Pancreas cancer & Gemcitabine
0.608295	0.97593	PFS	OZAKA	Pancreas cancer & Gemcitabine
0.884793	0.962801	PFS	OZAKA	Pancreas cancer & Gemcitabine
0.940092	0.947484	PFS	OZAKA	Pancreas cancer & Gemcitabine
0.995392	0.929978	PFS	OZAKA	Pancreas cancer & Gemcitabine
1.16129	0.916849	PFS	OZAKA	Pancreas cancer & Gemcitabine
1.16129	0.899344	PFS	OZAKA	Pancreas cancer & Gemcitabine
1.16129	0.886214	PFS	OZAKA	Pancreas cancer & Gemcitabine
1.21659	0.884026	PFS	OZAKA	Pancreas cancer & Gemcitabine
1.27189	0.853392	PFS	OZAKA	Pancreas cancer & Gemcitabine
1.38249	0.833698	PFS	OZAKA	Pancreas cancer & Gemcitabine
1.38249	0.816193	PFS	OZAKA	Pancreas cancer & Gemcitabine
1.49309	0.811816	PFS	OZAKA	Pancreas cancer & Gemcitabine
1.60369	0.789934	PFS	OZAKA	Pancreas cancer & Gemcitabine
1.60369	0.770241	PFS	OZAKA	Pancreas cancer & Gemcitabine
1.60369	0.746171	PFS	OZAKA	Pancreas cancer & Gemcitabine
1.76959	0.728665	PFS	OZAKA	Pancreas cancer & Gemcitabine
1.93548	0.702407	PFS	OZAKA	Pancreas cancer & Gemcitabine
2.04608	0.676149	PFS	OZAKA	Pancreas cancer & Gemcitabine
2.21198	0.658643	PFS	OZAKA	Pancreas cancer & Gemcitabine
2.37788	0.623632	PFS	OZAKA	Pancreas cancer & Gemcitabine
2.59908	0.61488	PFS	OZAKA	Pancreas cancer & Gemcitabine
2.65438	0.597374	PFS	OZAKA	Pancreas cancer & Gemcitabine
2.70968	0.577681	PFS	OZAKA	Pancreas cancer & Gemcitabine
2.93088	0.555799	PFS	OZAKA	Pancreas cancer & Gemcitabine
3.04147	0.538293	PFS	OZAKA	Pancreas cancer & Gemcitabine
3.26267	0.525164	PFS	OZAKA	Pancreas cancer & Gemcitabine
3.48387	0.492035	PFS	OZAKA	Pancreas cancer & Gemcitabine
3.81567	0.478906	PFS	OZAKA	Pancreas cancer & Gemcitabine
4.25806	0.470153	PFS	OZAKA	Pancreas cancer & Gemcitabine
4.47926	0.452648	PFS	OZAKA	Pancreas cancer & Gemcitabine
4.70046	0.435142	PFS	OZAKA	Pancreas cancer & Gemcitabine
4.92166	0.41326	PFS	OZAKA	Pancreas cancer & Gemcitabine
5.08756	0.384814	PFS	OZAKA	Pancreas cancer & Gemcitabine
5.25346	0.367309	PFS	OZAKA	Pancreas cancer & Gemcitabine
5.36406	0.358556	PFS	OZAKA	Pancreas cancer & Gemcitabine
5.36406	0.34105	PFS	OZAKA	Pancreas cancer & Gemcitabine
5.52995	0.323545	PFS	OZAKA	Pancreas cancer & Gemcitabine
5.80645	0.297287	PFS	OZAKA	Pancreas cancer & Gemcitabine
6.24885	0.277287	PFS	OZAKA	Pancreas cancer & Gemcitabine
6.58065	0.263217	PFS	OZAKA	Pancreas cancer & Gemcitabine
6.69124	0.259147	PFS	OZAKA	Pancreas cancer & Gemcitabine
6.69124	0.249453	PFS	OZAKA	Pancreas cancer & Gemcitabine
6.91244	0.223195	PFS	OZAKA	Pancreas cancer & Gemcitabine
7.02304	0.205689	PFS	OZAKA	Pancreas cancer & Gemcitabine
7.18894	0.167243	PFS	OZAKA	Pancreas cancer & Gemcitabine
7.57604	0.156302	PFS	OZAKA	Pancreas cancer & Gemcitabine
7.85253	0.153173	PFS	OZAKA	Pancreas cancer & Gemcitabine
7.96313	0.133479	PFS	OZAKA	Pancreas cancer & Gemcitabine
8.46083	0.115974	PFS	OZAKA	Pancreas cancer & Gemcitabine
8.68203	0.107221	PFS	OZAKA	Pancreas cancer & Gemcitabine
10.2857	0.102845	PFS	OZAKA	Pancreas cancer & Gemcitabine
10.4516	0.0678337	PFS	OZAKA	Pancreas cancer & Gemcitabine
18.8571	0.0634573	PFS	OZAKA	Pancreas cancer & Gemcitabine
18.8571	0.0459519	PFS	OZAKA	Pancreas cancer & Gemcitabine
22.2304	0.0393873	PFS	OZAKA	Pancreas cancer & Gemcitabine
22.341	0.0262582	PFS	OZAKA	Pancreas cancer & Gemcitabine
24	0.0218818	PFS	OZAKA	Pancreas cancer & Gemcitabine
0	1	OS	OZAKA	Pancreas cancer & Gemcitabine
1.11504	0.995816	OS	OZAKA	Pancreas cancer & Gemcitabine
1.11504	0.98954	OS	OZAKA	Pancreas cancer & Gemcitabine
1.48673	0.987448	OS	OZAKA	Pancreas cancer & Gemcitabine
1.48673	0.970711	OS	OZAKA	Pancreas cancer & Gemcitabine
1.75221	0.960251	OS	OZAKA	Pancreas cancer & Gemcitabine
1.75221	0.945607	OS	OZAKA	Pancreas cancer & Gemcitabine
2.12389	0.943515	OS	OZAKA	Pancreas cancer & Gemcitabine
2.17699	0.930962	OS	OZAKA	Pancreas cancer & Gemcitabine
2.28319	0.924686	OS	OZAKA	Pancreas cancer & Gemcitabine
2.28319	0.912134	OS	OZAKA	Pancreas cancer & Gemcitabine
2.44248	0.899582	OS	OZAKA	Pancreas cancer & Gemcitabine
2.65487	0.895397	OS	OZAKA	Pancreas cancer & Gemcitabine
2.81416	0.887029	OS	OZAKA	Pancreas cancer & Gemcitabine
2.86726	0.878661	OS	OZAKA	Pancreas cancer & Gemcitabine
2.97345	0.866109	OS	OZAKA	Pancreas cancer & Gemcitabine
3.45133	0.861925	OS	OZAKA	Pancreas cancer & Gemcitabine
3.61062	0.853556	OS	OZAKA	Pancreas cancer & Gemcitabine
3.66372	0.838912	OS	OZAKA	Pancreas cancer & Gemcitabine
4.14159	0.82636	OS	OZAKA	Pancreas cancer & Gemcitabine
4.35398	0.8159	OS	OZAKA	Pancreas cancer & Gemcitabine
4.61947	0.788703	OS	OZAKA	Pancreas cancer & Gemcitabine
4.93805	0.776151	OS	OZAKA	Pancreas cancer & Gemcitabine
5.09735	0.74477	OS	OZAKA	Pancreas cancer & Gemcitabine
5.15044	0.728033	OS	OZAKA	Pancreas cancer & Gemcitabine
5.15044	0.715481	OS	OZAKA	Pancreas cancer & Gemcitabine
5.25664	0.702929	OS	OZAKA	Pancreas cancer & Gemcitabine
5.68142	0.6941	OS	OZAKA	Pancreas cancer & Gemcitabine
5.73451	0.669456	OS	OZAKA	Pancreas cancer & Gemcitabine
6.21239	0.658996	OS	OZAKA	Pancreas cancer & Gemcitabine
6.42478	0.644351	OS	OZAKA	Pancreas cancer & Gemcitabine
6.53097	0.627615	OS	OZAKA	Pancreas cancer & Gemcitabine
6.84956	0.617155	OS	OZAKA	Pancreas cancer & Gemcitabine
7.16814	0.604603	OS	OZAKA	Pancreas cancer & Gemcitabine
7.27434	0.587866	OS	OZAKA	Pancreas cancer & Gemcitabine
7.48673	0.575314	OS	OZAKA	Pancreas cancer & Gemcitabine
7.53982	0.562762	OS	OZAKA	Pancreas cancer & Gemcitabine
7.64602	0.523013	OS	OZAKA	Pancreas cancer & Gemcitabine
7.9646	0.502092	OS	OZAKA	Pancreas cancer & Gemcitabine
8.12389	0.481172	OS	OZAKA	Pancreas cancer & Gemcitabine
8.33628	0.462343	OS	OZAKA	Pancreas cancer & Gemcitabine
8.65487	0.443515	OS	OZAKA	Pancreas cancer & Gemcitabine
8.97345	0.430962	OS	OZAKA	Pancreas cancer & Gemcitabine
9.23894	0.410042	OS	OZAKA	Pancreas cancer & Gemcitabine
9.39823	0.376569	OS	OZAKA	Pancreas cancer & Gemcitabine
9.45133	0.351464	OS	OZAKA	Pancreas cancer & Gemcitabine
10.0354	0.351464	OS	OZAKA	Pancreas cancer & Gemcitabine
10.2478	0.328452	OS	OZAKA	Pancreas cancer & Gemcitabine
10.4602	0.324268	OS	OZAKA	Pancreas cancer & Gemcitabine
10.8319	0.307531	OS	OZAKA	Pancreas cancer & Gemcitabine
10.885	0.297071	OS	OZAKA	Pancreas cancer & Gemcitabine
12.7434	0.290795	OS	OZAKA	Pancreas cancer & Gemcitabine
12.7965	0.267782	OS	OZAKA	Pancreas cancer & Gemcitabine
16.6195	0.267782	OS	OZAKA	Pancreas cancer & Gemcitabine
16.6195	0.23431	OS	OZAKA	Pancreas cancer & Gemcitabine
19.3805	0.23431	OS	OZAKA	Pancreas cancer & Gemcitabine
19.3805	0.200837	OS	OZAKA	Pancreas cancer & Gemcitabine
20.0177	0.198745	OS	OZAKA	Pancreas cancer & Gemcitabine
20.0177	0.167364	OS	OZAKA	Pancreas cancer & Gemcitabine
20.9735	0.167364	OS	OZAKA	Pancreas cancer & Gemcitabine
20.9204	0.142259	OS	OZAKA	Pancreas cancer & Gemcitabine
24.0531	0.133891	OS	OZAKA	Pancreas cancer & Gemcitabine
0	1	PFS	PARK	Hepatocellular cancer & Sorafenib
0.868633	1	PFS	PARK	Hepatocellular cancer & Sorafenib
1.44772	0.980861	PFS	PARK	Hepatocellular cancer & Sorafenib
1.73727	0.956938	PFS	PARK	Hepatocellular cancer & Sorafenib
1.73727	0.91866	PFS	PARK	Hepatocellular cancer & Sorafenib
1.73727	0.88756	PFS	PARK	Hepatocellular cancer & Sorafenib
1.83378	0.861244	PFS	PARK	Hepatocellular cancer & Sorafenib
1.83378	0.827751	PFS	PARK	Hepatocellular cancer & Sorafenib
1.64075	0.791866	PFS	PARK	Hepatocellular cancer & Sorafenib
2.12332	0.76555	PFS	PARK	Hepatocellular cancer & Sorafenib
2.02681	0.712919	PFS	PARK	Hepatocellular cancer & Sorafenib
1.83378	0.684211	PFS	PARK	Hepatocellular cancer & Sorafenib
1.93029	0.641148	PFS	PARK	Hepatocellular cancer & Sorafenib
1.93029	0.614833	PFS	PARK	Hepatocellular cancer & Sorafenib
2.89544	0.588517	PFS	PARK	Hepatocellular cancer & Sorafenib
3.2815	0.559809	PFS	PARK	Hepatocellular cancer & Sorafenib
3.37802	0.507177	PFS	PARK	Hepatocellular cancer & Sorafenib
3.57105	0.473684	PFS	PARK	Hepatocellular cancer & Sorafenib
3.66756	0.442584	PFS	PARK	Hepatocellular cancer & Sorafenib
3.76408	0.406699	PFS	PARK	Hepatocellular cancer & Sorafenib
4.15013	0.366029	PFS	PARK	Hepatocellular cancer & Sorafenib
4.92225	0.349282	PFS	PARK	Hepatocellular cancer & Sorafenib
5.30831	0.325359	PFS	PARK	Hepatocellular cancer & Sorafenib
5.40483	0.296651	PFS	PARK	Hepatocellular cancer & Sorafenib
5.79088	0.253589	PFS	PARK	Hepatocellular cancer & Sorafenib
6.65952	0.220096	PFS	PARK	Hepatocellular cancer & Sorafenib
7.43164	0.188565	PFS	PARK	Hepatocellular cancer & Sorafenib
8.78284	0.167033	PFS	PARK	Hepatocellular cancer & Sorafenib
9.1689	0.14311	PFS	PARK	Hepatocellular cancer & Sorafenib
10.7131	0.126364	PFS	PARK	Hepatocellular cancer & Sorafenib
12.4504	0.10244	PFS	PARK	Hepatocellular cancer & Sorafenib
13.8981	0.0904785	PFS	PARK	Hepatocellular cancer & Sorafenib
15.9249	0.0785167	PFS	PARK	Hepatocellular cancer & Sorafenib
18.0483	0.0617703	PFS	PARK	Hepatocellular cancer & Sorafenib
20.3646	0.059378	PFS	PARK	Hepatocellular cancer & Sorafenib
0	1	OS	PARK	Hepatocellular cancer & Sorafenib
1.44	0.992925	OS	PARK	Hepatocellular cancer & Sorafenib
2.016	0.978774	OS	PARK	Hepatocellular cancer & Sorafenib
2.4	0.962264	OS	PARK	Hepatocellular cancer & Sorafenib
2.688	0.945755	OS	PARK	Hepatocellular cancer & Sorafenib
2.88	0.931604	OS	PARK	Hepatocellular cancer & Sorafenib
3.264	0.908019	OS	PARK	Hepatocellular cancer & Sorafenib
3.648	0.893868	OS	PARK	Hepatocellular cancer & Sorafenib
3.84	0.879717	OS	PARK	Hepatocellular cancer & Sorafenib
4.128	0.858491	OS	PARK	Hepatocellular cancer & Sorafenib
4.416	0.834906	OS	PARK	Hepatocellular cancer & Sorafenib
4.608	0.816038	OS	PARK	Hepatocellular cancer & Sorafenib
5.472	0.778302	OS	PARK	Hepatocellular cancer & Sorafenib
6.048	0.757075	OS	PARK	Hepatocellular cancer & Sorafenib
6.624	0.738208	OS	PARK	Hepatocellular cancer & Sorafenib
7.104	0.714623	OS	PARK	Hepatocellular cancer & Sorafenib
7.68	0.693396	OS	PARK	Hepatocellular cancer & Sorafenib
7.872	0.660377	OS	PARK	Hepatocellular cancer & Sorafenib
8.064	0.622642	OS	PARK	Hepatocellular cancer & Sorafenib
8.064	0.599057	OS	PARK	Hepatocellular cancer & Sorafenib
8.352	0.575472	OS	PARK	Hepatocellular cancer & Sorafenib
9.408	0.558962	OS	PARK	Hepatocellular cancer & Sorafenib
10.56	0.537736	OS	PARK	Hepatocellular cancer & Sorafenib
10.656	0.535377	OS	PARK	Hepatocellular cancer & Sorafenib
11.04	0.516509	OS	PARK	Hepatocellular cancer & Sorafenib
11.136	0.511792	OS	PARK	Hepatocellular cancer & Sorafenib
11.52	0.488208	OS	PARK	Hepatocellular cancer & Sorafenib
11.904	0.471698	OS	PARK	Hepatocellular cancer & Sorafenib
12.096	0.457547	OS	PARK	Hepatocellular cancer & Sorafenib
13.152	0.424528	OS	PARK	Hepatocellular cancer & Sorafenib
14.208	0.379717	OS	PARK	Hepatocellular cancer & Sorafenib
15.168	0.353774	OS	PARK	Hepatocellular cancer & Sorafenib
16.32	0.34434	OS	PARK	Hepatocellular cancer & Sorafenib
17.472	0.323113	OS	PARK	Hepatocellular cancer & Sorafenib
18.912	0.306604	OS	PARK	Hepatocellular cancer & Sorafenib
19.68	0.290094	OS	PARK	Hepatocellular cancer & Sorafenib
20.448	0.266509	OS	PARK	Hepatocellular cancer & Sorafenib
21.696	0.245283	OS	PARK	Hepatocellular cancer & Sorafenib
22.944	0.245283	OS	PARK	Hepatocellular cancer & Sorafenib
24	0.233491	OS	PARK	Hepatocellular cancer & Sorafenib
26.016	0.226415	OS	PARK	Hepatocellular cancer & Sorafenib
28.512	0.221698	OS	PARK	Hepatocellular cancer & Sorafenib
31.104	0.21934	OS	PARK	Hepatocellular cancer & Sorafenib
33.312	0.216981	OS	PARK	Hepatocellular cancer & Sorafenib
0	1	PFS	QIN	Hepatocellular cancer & Sorafenib
0.283353	1	PFS	QIN	Hepatocellular cancer & Sorafenib
0.743802	0.997326	PFS	QIN	Hepatocellular cancer & Sorafenib
1.06257	0.981283	PFS	QIN	Hepatocellular cancer & Sorafenib
1.55844	0.954545	PFS	QIN	Hepatocellular cancer & Sorafenib
1.70012	0.935829	PFS	QIN	Hepatocellular cancer & Sorafenib
1.87721	0.90107	PFS	QIN	Hepatocellular cancer & Sorafenib
1.87721	0.850267	PFS	QIN	Hepatocellular cancer & Sorafenib
1.94805	0.804813	PFS	QIN	Hepatocellular cancer & Sorafenib
1.84179	0.743316	PFS	QIN	Hepatocellular cancer & Sorafenib
1.77096	0.68984	PFS	QIN	Hepatocellular cancer & Sorafenib
1.91263	0.622995	PFS	QIN	Hepatocellular cancer & Sorafenib
2.05431	0.59893	PFS	QIN	Hepatocellular cancer & Sorafenib
2.33766	0.580214	PFS	QIN	Hepatocellular cancer & Sorafenib
2.93979	0.564171	PFS	QIN	Hepatocellular cancer & Sorafenib
3.40024	0.55615	PFS	QIN	Hepatocellular cancer & Sorafenib
3.61275	0.524064	PFS	QIN	Hepatocellular cancer & Sorafenib
3.61275	0.494652	PFS	QIN	Hepatocellular cancer & Sorafenib
3.64817	0.446524	PFS	QIN	Hepatocellular cancer & Sorafenib
3.61275	0.411765	PFS	QIN	Hepatocellular cancer & Sorafenib
3.64817	0.371658	PFS	QIN	Hepatocellular cancer & Sorafenib
3.82527	0.342246	PFS	QIN	Hepatocellular cancer & Sorafenib
3.96694	0.336898	PFS	QIN	Hepatocellular cancer & Sorafenib
4.53365	0.323529	PFS	QIN	Hepatocellular cancer & Sorafenib
4.9941	0.315508	PFS	QIN	Hepatocellular cancer & Sorafenib
5.24203	0.299465	PFS	QIN	Hepatocellular cancer & Sorafenib
5.45455	0.280749	PFS	QIN	Hepatocellular cancer & Sorafenib
5.52538	0.240642	PFS	QIN	Hepatocellular cancer & Sorafenib
5.52538	0.213904	PFS	QIN	Hepatocellular cancer & Sorafenib
5.84416	0.197861	PFS	QIN	Hepatocellular cancer & Sorafenib
6.41086	0.195187	PFS	QIN	Hepatocellular cancer & Sorafenib
6.97757	0.192513	PFS	QIN	Hepatocellular cancer & Sorafenib
7.33176	0.184492	PFS	QIN	Hepatocellular cancer & Sorafenib
7.36718	0.168449	PFS	QIN	Hepatocellular cancer & Sorafenib
7.61511	0.144385	PFS	QIN	Hepatocellular cancer & Sorafenib
8.28808	0.144385	PFS	QIN	Hepatocellular cancer & Sorafenib
8.74852	0.144385	PFS	QIN	Hepatocellular cancer & Sorafenib
9.10272	0.141711	PFS	QIN	Hepatocellular cancer & Sorafenib
9.27981	0.120321	PFS	QIN	Hepatocellular cancer & Sorafenib
10.1653	0.114973	PFS	QIN	Hepatocellular cancer & Sorafenib
10.732	0.104973	PFS	QIN	Hepatocellular cancer & Sorafenib
11.1924	0.0942781	PFS	QIN	Hepatocellular cancer & Sorafenib
11.6529	0.0916043	PFS	QIN	Hepatocellular cancer & Sorafenib
12.0779	0.0916043	PFS	QIN	Hepatocellular cancer & Sorafenib
12.7863	0.0835829	PFS	QIN	Hepatocellular cancer & Sorafenib
13.1051	0.0702139	PFS	QIN	Hepatocellular cancer & Sorafenib
13.7426	0.0702139	PFS	QIN	Hepatocellular cancer & Sorafenib
14.2385	0.0702139	PFS	QIN	Hepatocellular cancer & Sorafenib
15.0177	0.0648663	PFS	QIN	Hepatocellular cancer & Sorafenib
15.6907	0.0648663	PFS	QIN	Hepatocellular cancer & Sorafenib
16.3282	0.0621925	PFS	QIN	Hepatocellular cancer & Sorafenib
16.8595	0.0308021	PFS	QIN	Hepatocellular cancer & Sorafenib
0	1	OS	QIN	Hepatocellular cancer & Sorafenib
0.884831	1	OS	QIN	Hepatocellular cancer & Sorafenib
1.39045	1	OS	QIN	Hepatocellular cancer & Sorafenib
1.9382	0.975186	OS	QIN	Hepatocellular cancer & Sorafenib
2.48596	0.952854	OS	QIN	Hepatocellular cancer & Sorafenib
2.65449	0.940447	OS	QIN	Hepatocellular cancer & Sorafenib
3.16011	0.913151	OS	QIN	Hepatocellular cancer & Sorafenib
3.49719	0.863524	OS	QIN	Hepatocellular cancer & Sorafenib
3.75	0.846154	OS	QIN	Hepatocellular cancer & Sorafenib
4.17135	0.836228	OS	QIN	Hepatocellular cancer & Sorafenib
4.7191	0.806452	OS	QIN	Hepatocellular cancer & Sorafenib
5.22472	0.789082	OS	QIN	Hepatocellular cancer & Sorafenib
5.60393	0.751861	OS	QIN	Hepatocellular cancer & Sorafenib
6.06742	0.729529	OS	QIN	Hepatocellular cancer & Sorafenib
6.82584	0.709677	OS	QIN	Hepatocellular cancer & Sorafenib
7.3736	0.684864	OS	QIN	Hepatocellular cancer & Sorafenib
7.92135	0.652605	OS	QIN	Hepatocellular cancer & Sorafenib
8.51124	0.622829	OS	QIN	Hepatocellular cancer & Sorafenib
9.14326	0.580645	OS	QIN	Hepatocellular cancer & Sorafenib
9.56461	0.533499	OS	QIN	Hepatocellular cancer & Sorafenib
10.2809	0.506203	OS	QIN	Hepatocellular cancer & Sorafenib
10.8708	0.483871	OS	QIN	Hepatocellular cancer & Sorafenib
11.5449	0.473945	OS	QIN	Hepatocellular cancer & Sorafenib
12.3455	0.44665	OS	QIN	Hepatocellular cancer & Sorafenib
13.5253	0.426799	OS	QIN	Hepatocellular cancer & Sorafenib
14.6208	0.411911	OS	QIN	Hepatocellular cancer & Sorafenib
15.4213	0.377171	OS	QIN	Hepatocellular cancer & Sorafenib
16.0534	0.344913	OS	QIN	Hepatocellular cancer & Sorafenib
16.3483	0.317618	OS	QIN	Hepatocellular cancer & Sorafenib
17.3596	0.307692	OS	QIN	Hepatocellular cancer & Sorafenib
17.9916	0.297767	OS	QIN	Hepatocellular cancer & Sorafenib
18.7079	0.277916	OS	QIN	Hepatocellular cancer & Sorafenib
19.2135	0.270471	OS	QIN	Hepatocellular cancer & Sorafenib
20.0983	0.255583	OS	QIN	Hepatocellular cancer & Sorafenib
20.9831	0.240695	OS	QIN	Hepatocellular cancer & Sorafenib
22.1629	0.233251	OS	QIN	Hepatocellular cancer & Sorafenib
23.1742	0.215881	OS	QIN	Hepatocellular cancer & Sorafenib
24.6067	0.200993	OS	QIN	Hepatocellular cancer & Sorafenib
25.5337	0.183623	OS	QIN	Hepatocellular cancer & Sorafenib
26.1236	0.171216	OS	QIN	Hepatocellular cancer & Sorafenib
27.4298	0.163772	OS	QIN	Hepatocellular cancer & Sorafenib
28.2725	0.146402	OS	QIN	Hepatocellular cancer & Sorafenib
29.9157	0.133995	OS	QIN	Hepatocellular cancer & Sorafenib
0	1	PFS	KUDO	Hepatocellular cancer & Sorafenib
0.287617	0.987241	PFS	KUDO	Hepatocellular cancer & Sorafenib
0.479361	0.980861	PFS	KUDO	Hepatocellular cancer & Sorafenib
0.623169	0.971292	PFS	KUDO	Hepatocellular cancer & Sorafenib
0.814913	0.958533	PFS	KUDO	Hepatocellular cancer & Sorafenib
0.814913	0.940989	PFS	KUDO	Hepatocellular cancer & Sorafenib
0.814913	0.92185	PFS	KUDO	Hepatocellular cancer & Sorafenib
0.910786	0.904306	PFS	KUDO	Hepatocellular cancer & Sorafenib
0.910786	0.885167	PFS	KUDO	Hepatocellular cancer & Sorafenib
1.10253	0.870813	PFS	KUDO	Hepatocellular cancer & Sorafenib
1.10253	0.848485	PFS	KUDO	Hepatocellular cancer & Sorafenib
1.24634	0.829346	PFS	KUDO	Hepatocellular cancer & Sorafenib
1.39015	0.807018	PFS	KUDO	Hepatocellular cancer & Sorafenib
1.67776	0.794258	PFS	KUDO	Hepatocellular cancer & Sorafenib
1.96538	0.776715	PFS	KUDO	Hepatocellular cancer & Sorafenib
2.44474	0.752791	PFS	KUDO	Hepatocellular cancer & Sorafenib
2.44474	0.725678	PFS	KUDO	Hepatocellular cancer & Sorafenib
2.44474	0.700159	PFS	KUDO	Hepatocellular cancer & Sorafenib
2.54061	0.671451	PFS	KUDO	Hepatocellular cancer & Sorafenib
2.54061	0.642743	PFS	KUDO	Hepatocellular cancer & Sorafenib
2.63648	0.61244	PFS	KUDO	Hepatocellular cancer & Sorafenib
2.78029	0.580542	PFS	KUDO	Hepatocellular cancer & Sorafenib
2.97204	0.556619	PFS	KUDO	Hepatocellular cancer & Sorafenib
3.21172	0.53429	PFS	KUDO	Hepatocellular cancer & Sorafenib
3.64314	0.516746	PFS	KUDO	Hepatocellular cancer & Sorafenib
3.73901	0.492823	PFS	KUDO	Hepatocellular cancer & Sorafenib
3.78695	0.484848	PFS	KUDO	Hepatocellular cancer & Sorafenib
4.1225	0.45933	PFS	KUDO	Hepatocellular cancer & Sorafenib
4.26631	0.432217	PFS	KUDO	Hepatocellular cancer & Sorafenib
4.50599	0.409888	PFS	KUDO	Hepatocellular cancer & Sorafenib
4.69774	0.385965	PFS	KUDO	Hepatocellular cancer & Sorafenib
4.79361	0.365231	PFS	KUDO	Hepatocellular cancer & Sorafenib
5.03329	0.342903	PFS	KUDO	Hepatocellular cancer & Sorafenib
5.36884	0.326954	PFS	KUDO	Hepatocellular cancer & Sorafenib
5.8482	0.318979	PFS	KUDO	Hepatocellular cancer & Sorafenib
6.23169	0.290271	PFS	KUDO	Hepatocellular cancer & Sorafenib
6.3755	0.275917	PFS	KUDO	Hepatocellular cancer & Sorafenib
6.71105	0.251994	PFS	KUDO	Hepatocellular cancer & Sorafenib
7.28628	0.232855	PFS	KUDO	Hepatocellular cancer & Sorafenib
7.90945	0.218501	PFS	KUDO	Hepatocellular cancer & Sorafenib
9.2996	0.212121	PFS	KUDO	Hepatocellular cancer & Sorafenib
10.0666	0.192982	PFS	KUDO	Hepatocellular cancer & Sorafenib
10.9774	0.188198	PFS	KUDO	Hepatocellular cancer & Sorafenib
11.6485	0.173844	PFS	KUDO	Hepatocellular cancer & Sorafenib
12.6551	0.167464	PFS	KUDO	Hepatocellular cancer & Sorafenib
13.5659	0.157895	PFS	KUDO	Hepatocellular cancer & Sorafenib
16.4421	0.151515	PFS	KUDO	Hepatocellular cancer & Sorafenib
16.5379	0.135566	PFS	KUDO	Hepatocellular cancer & Sorafenib
18.4075	0.130781	PFS	KUDO	Hepatocellular cancer & Sorafenib
18.3595	0.102073	PFS	KUDO	Hepatocellular cancer & Sorafenib
19.8935	0.102073	PFS	KUDO	Hepatocellular cancer & Sorafenib
19.9414	0.0490112	PFS	KUDO	Hepatocellular cancer & Sorafenib
0	1	OS	KUDO	Hepatocellular cancer & Sorafenib
0.801047	0.99686	OS	KUDO	Hepatocellular cancer & Sorafenib
1.17801	0.979592	OS	KUDO	Hepatocellular cancer & Sorafenib
1.64921	0.960754	OS	KUDO	Hepatocellular cancer & Sorafenib
1.88482	0.946625	OS	KUDO	Hepatocellular cancer & Sorafenib
2.12042	0.932496	OS	KUDO	Hepatocellular cancer & Sorafenib
3.25131	0.926217	OS	KUDO	Hepatocellular cancer & Sorafenib
3.76963	0.894819	OS	KUDO	Hepatocellular cancer & Sorafenib
4.00524	0.871272	OS	KUDO	Hepatocellular cancer & Sorafenib
4.42932	0.844584	OS	KUDO	Hepatocellular cancer & Sorafenib
4.94764	0.833595	OS	KUDO	Hepatocellular cancer & Sorafenib
5.37173	0.813187	OS	KUDO	Hepatocellular cancer & Sorafenib
5.46597	0.78022	OS	KUDO	Hepatocellular cancer & Sorafenib
5.70157	0.759812	OS	KUDO	Hepatocellular cancer & Sorafenib
5.70157	0.729984	OS	KUDO	Hepatocellular cancer & Sorafenib
6.17277	0.689168	OS	KUDO	Hepatocellular cancer & Sorafenib
6.4555	0.66248	OS	KUDO	Hepatocellular cancer & Sorafenib
6.6911	0.634223	OS	KUDO	Hepatocellular cancer & Sorafenib
7.1623	0.618524	OS	KUDO	Hepatocellular cancer & Sorafenib
7.77487	0.609105	OS	KUDO	Hepatocellular cancer & Sorafenib
8.29319	0.599686	OS	KUDO	Hepatocellular cancer & Sorafenib
8.81152	0.579278	OS	KUDO	Hepatocellular cancer & Sorafenib
8.95288	0.55102	OS	KUDO	Hepatocellular cancer & Sorafenib
9.80105	0.543171	OS	KUDO	Hepatocellular cancer & Sorafenib
10.4607	0.521193	OS	KUDO	Hepatocellular cancer & Sorafenib
11.2147	0.508634	OS	KUDO	Hepatocellular cancer & Sorafenib
11.733	0.488226	OS	KUDO	Hepatocellular cancer & Sorafenib
12.2984	0.464678	OS	KUDO	Hepatocellular cancer & Sorafenib
13.0995	0.4427	OS	KUDO	Hepatocellular cancer & Sorafenib
13.4293	0.422292	OS	KUDO	Hepatocellular cancer & Sorafenib
13.9005	0.408163	OS	KUDO	Hepatocellular cancer & Sorafenib
14.466	0.395604	OS	KUDO	Hepatocellular cancer & Sorafenib
14.9372	0.381476	OS	KUDO	Hepatocellular cancer & Sorafenib
15.5026	0.357928	OS	KUDO	Hepatocellular cancer & Sorafenib
15.9738	0.33752	OS	KUDO	Hepatocellular cancer & Sorafenib
16.5864	0.320251	OS	KUDO	Hepatocellular cancer & Sorafenib
17.3874	0.301413	OS	KUDO	Hepatocellular cancer & Sorafenib
18.2356	0.296703	OS	KUDO	Hepatocellular cancer & Sorafenib
19.5079	0.279435	OS	KUDO	Hepatocellular cancer & Sorafenib
20.4974	0.276295	OS	KUDO	Hepatocellular cancer & Sorafenib
21.2513	0.266876	OS	KUDO	Hepatocellular cancer & Sorafenib
21.534	0.257457	OS	KUDO	Hepatocellular cancer & Sorafenib
25.1623	0.249608	OS	KUDO	Hepatocellular cancer & Sorafenib
25.4921	0.21978	OS	KUDO	Hepatocellular cancer & Sorafenib
26.9058	0.213501	OS	KUDO	Hepatocellular cancer & Sorafenib
27.2356	0.188383	OS	KUDO	Hepatocellular cancer & Sorafenib
27.6597	0.174254	OS	KUDO	Hepatocellular cancer & Sorafenib
28.8377	0.163265	OS	KUDO	Hepatocellular cancer & Sorafenib
31.9476	0.163265	OS	KUDO	Hepatocellular cancer & Sorafenib
32.089	0.149137	OS	KUDO	Hepatocellular cancer & Sorafenib
33.1257	0.145997	OS	KUDO	Hepatocellular cancer & Sorafenib
33.1728	0.133438	OS	KUDO	Hepatocellular cancer & Sorafenib
36.1885	0.131868	OS	KUDO	Hepatocellular cancer & Sorafenib
0	1	PFS	LYU	Hepatocellular cancer & Sorafenib
0.302013	0.978541	PFS	LYU	Hepatocellular cancer & Sorafenib
0.724832	0.935622	PFS	LYU	Hepatocellular cancer & Sorafenib
1.14765	0.905579	PFS	LYU	Hepatocellular cancer & Sorafenib
1.32886	0.869099	PFS	LYU	Hepatocellular cancer & Sorafenib
1.69128	0.847639	PFS	LYU	Hepatocellular cancer & Sorafenib
1.81208	0.821888	PFS	LYU	Hepatocellular cancer & Sorafenib
2.05369	0.791845	PFS	LYU	Hepatocellular cancer & Sorafenib
2.2953	0.746781	PFS	LYU	Hepatocellular cancer & Sorafenib
2.47651	0.706009	PFS	LYU	Hepatocellular cancer & Sorafenib
2.77852	0.682403	PFS	LYU	Hepatocellular cancer & Sorafenib
2.95973	0.641631	PFS	LYU	Hepatocellular cancer & Sorafenib
3.20134	0.624464	PFS	LYU	Hepatocellular cancer & Sorafenib
3.26174	0.577253	PFS	LYU	Hepatocellular cancer & Sorafenib
3.62416	0.527897	PFS	LYU	Hepatocellular cancer & Sorafenib
3.98658	0.504292	PFS	LYU	Hepatocellular cancer & Sorafenib
4.34899	0.497854	PFS	LYU	Hepatocellular cancer & Sorafenib
4.34899	0.469957	PFS	LYU	Hepatocellular cancer & Sorafenib
4.77181	0.429185	PFS	LYU	Hepatocellular cancer & Sorafenib
4.83221	0.39485	PFS	LYU	Hepatocellular cancer & Sorafenib
5.25503	0.369099	PFS	LYU	Hepatocellular cancer & Sorafenib
5.55705	0.358369	PFS	LYU	Hepatocellular cancer & Sorafenib
6.10067	0.315451	PFS	LYU	Hepatocellular cancer & Sorafenib
6.58389	0.276824	PFS	LYU	Hepatocellular cancer & Sorafenib
7.12752	0.259657	PFS	LYU	Hepatocellular cancer & Sorafenib
7.91275	0.229614	PFS	LYU	Hepatocellular cancer & Sorafenib
8.27517	0.225322	PFS	LYU	Hepatocellular cancer & Sorafenib
9.12081	0.195279	PFS	LYU	Hepatocellular cancer & Sorafenib
9.66443	0.17382	PFS	LYU	Hepatocellular cancer & Sorafenib
10.3893	0.143777	PFS	LYU	Hepatocellular cancer & Sorafenib
11.4161	0.124464	PFS	LYU	Hepatocellular cancer & Sorafenib
11.8993	0.0887124	PFS	LYU	Hepatocellular cancer & Sorafenib
12.5034	0.0729614	PFS	LYU	Hepatocellular cancer & Sorafenib
13.1678	0.0536481	PFS	LYU	Hepatocellular cancer & Sorafenib
13.8926	0.0300429	PFS	LYU	Hepatocellular cancer & Sorafenib
15.0403	0.0171674	PFS	LYU	Hepatocellular cancer & Sorafenib
16.2483	0.00716738	PFS	LYU	Hepatocellular cancer & Sorafenib
17.8792	0.00716738	PFS	LYU	Hepatocellular cancer & Sorafenib
0	1	OS	LYU	Hepatocellular cancer & Sorafenib
0.892128	0.98324	OS	LYU	Hepatocellular cancer & Sorafenib
1.83673	0.964618	OS	LYU	Hepatocellular cancer & Sorafenib
2.25656	0.947858	OS	LYU	Hepatocellular cancer & Sorafenib
2.67638	0.918063	OS	LYU	Hepatocellular cancer & Sorafenib
2.8863	0.89013	OS	LYU	Hepatocellular cancer & Sorafenib
3.46356	0.865922	OS	LYU	Hepatocellular cancer & Sorafenib
3.88338	0.852886	OS	LYU	Hepatocellular cancer & Sorafenib
4.25073	0.823091	OS	LYU	Hepatocellular cancer & Sorafenib
4.61808	0.795158	OS	LYU	Hepatocellular cancer & Sorafenib
4.77551	0.763501	OS	LYU	Hepatocellular cancer & Sorafenib
4.98542	0.739292	OS	LYU	Hepatocellular cancer & Sorafenib
5.61516	0.705773	OS	LYU	Hepatocellular cancer & Sorafenib
6.29738	0.668529	OS	LYU	Hepatocellular cancer & Sorafenib
6.76968	0.642458	OS	LYU	Hepatocellular cancer & Sorafenib
7.1895	0.607076	OS	LYU	Hepatocellular cancer & Sorafenib
7.76676	0.588454	OS	LYU	Hepatocellular cancer & Sorafenib
7.97668	0.55121	OS	LYU	Hepatocellular cancer & Sorafenib
8.18659	0.510242	OS	LYU	Hepatocellular cancer & Sorafenib
8.81633	0.44879	OS	LYU	Hepatocellular cancer & Sorafenib
9.6035	0.426443	OS	LYU	Hepatocellular cancer & Sorafenib
9.86589	0.387337	OS	LYU	Hepatocellular cancer & Sorafenib
10.2332	0.340782	OS	LYU	Hepatocellular cancer & Sorafenib
11.0729	0.312849	OS	LYU	Hepatocellular cancer & Sorafenib
11.7551	0.277467	OS	LYU	Hepatocellular cancer & Sorafenib
12.6997	0.255121	OS	LYU	Hepatocellular cancer & Sorafenib
13.3819	0.227188	OS	LYU	Hepatocellular cancer & Sorafenib
14.1166	0.195531	OS	LYU	Hepatocellular cancer & Sorafenib
14.6414	0.154562	OS	LYU	Hepatocellular cancer & Sorafenib
15.2711	0.122905	OS	LYU	Hepatocellular cancer & Sorafenib
15.5335	0.0968343	OS	LYU	Hepatocellular cancer & Sorafenib
17.6851	0.0695903	OS	LYU	Hepatocellular cancer & Sorafenib
18.2624	0.0465549	OS	LYU	Hepatocellular cancer & Sorafenib
20.1318	0.0316574	OS	LYU	Hepatocellular cancer & Sorafenib
21.8487	0.027933	OS	LYU	Hepatocellular cancer & Sorafenib
0	1	TTP	KUDO	Hepatocellular cancer & Sorafenib
0.138263	0.987663	TTP	KUDO	Hepatocellular cancer & Sorafenib
0.23039	0.979953	TTP	KUDO	Hepatocellular cancer & Sorafenib
0.507919	0.969168	TTP	KUDO	Hepatocellular cancer & Sorafenib
0.739885	0.96764	TTP	KUDO	Hepatocellular cancer & Sorafenib
0.778857	0.887396	TTP	KUDO	Hepatocellular cancer & Sorafenib
0.91798	0.885861	TTP	KUDO	Hepatocellular cancer & Sorafenib
0.914684	0.850367	TTP	KUDO	Hepatocellular cancer & Sorafenib
1.00552	0.828768	TTP	KUDO	Hepatocellular cancer & Sorafenib
1.05037	0.811796	TTP	KUDO	Hepatocellular cancer & Sorafenib
1.1892	0.807175	TTP	KUDO	Hepatocellular cancer & Sorafenib
1.18748	0.788657	TTP	KUDO	Hepatocellular cancer & Sorafenib
1.46516	0.779415	TTP	KUDO	Hepatocellular cancer & Sorafenib
1.6954	0.759368	TTP	KUDO	Hepatocellular cancer & Sorafenib
2.11234	0.750136	TTP	KUDO	Hepatocellular cancer & Sorafenib
2.20433	0.740882	TTP	KUDO	Hepatocellular cancer & Sorafenib
2.38858	0.725462	TTP	KUDO	Hepatocellular cancer & Sorafenib
2.43371	0.711576	TTP	KUDO	Hepatocellular cancer & Sorafenib
2.43285	0.702317	TTP	KUDO	Hepatocellular cancer & Sorafenib
2.43185	0.691514	TTP	KUDO	Hepatocellular cancer & Sorafenib
2.47741	0.682258	TTP	KUDO	Hepatocellular cancer & Sorafenib
2.5224	0.666829	TTP	KUDO	Hepatocellular cancer & Sorafenib
2.56768	0.654486	TTP	KUDO	Hepatocellular cancer & Sorafenib
2.61324	0.64523	TTP	KUDO	Hepatocellular cancer & Sorafenib
2.61238	0.63597	TTP	KUDO	Hepatocellular cancer & Sorafenib
2.6108	0.618995	TTP	KUDO	Hepatocellular cancer & Sorafenib
2.65536	0.598936	TTP	KUDO	Hepatocellular cancer & Sorafenib
2.70093	0.58968	TTP	KUDO	Hepatocellular cancer & Sorafenib
2.74592	0.574251	TTP	KUDO	Hepatocellular cancer & Sorafenib
2.83733	0.558824	TTP	KUDO	Hepatocellular cancer & Sorafenib
2.83589	0.543392	TTP	KUDO	Hepatocellular cancer & Sorafenib
2.8806	0.524877	TTP	KUDO	Hepatocellular cancer & Sorafenib
3.01872	0.52254	TTP	KUDO	Hepatocellular cancer & Sorafenib
3.29596	0.518669	TTP	KUDO	Hepatocellular cancer & Sorafenib
3.43436	0.509418	TTP	KUDO	Hepatocellular cancer & Sorafenib
3.71017	0.480115	TTP	KUDO	Hepatocellular cancer & Sorafenib
3.94157	0.452414	TTP	KUDO	Hepatocellular cancer & Sorafenib
3.98584	0.429269	TTP	KUDO	Hepatocellular cancer & Sorafenib
4.21594	0.407678	TTP	KUDO	Hepatocellular cancer & Sorafenib
4.39977	0.387629	TTP	KUDO	Hepatocellular cancer & Sorafenib
4.58359	0.367579	TTP	KUDO	Hepatocellular cancer & Sorafenib
4.67529	0.355239	TTP	KUDO	Hepatocellular cancer & Sorafenib
4.85826	0.32593	TTP	KUDO	Hepatocellular cancer & Sorafenib
5.04251	0.310509	TTP	KUDO	Hepatocellular cancer & Sorafenib
5.13421	0.29817	TTP	KUDO	Hepatocellular cancer & Sorafenib
5.73741	0.295122	TTP	KUDO	Hepatocellular cancer & Sorafenib
5.73669	0.287406	TTP	KUDO	Hepatocellular cancer & Sorafenib
5.87495	0.276612	TTP	KUDO	Hepatocellular cancer & Sorafenib
6.15248	0.265828	TTP	KUDO	Hepatocellular cancer & Sorafenib
6.24361	0.247315	TTP	KUDO	Hepatocellular cancer & Sorafenib
6.33531	0.234975	TTP	KUDO	Hepatocellular cancer & Sorafenib
6.70654	0.233456	TTP	KUDO	Hepatocellular cancer & Sorafenib
6.75124	0.21494	TTP	KUDO	Hepatocellular cancer & Sorafenib
7.12176	0.205705	TTP	KUDO	Hepatocellular cancer & Sorafenib
7.30601	0.190285	TTP	KUDO	Hepatocellular cancer & Sorafenib
7.67653	0.181049	TTP	KUDO	Hepatocellular cancer & Sorafenib
8.88264	0.171867	TTP	KUDO	Hepatocellular cancer & Sorafenib
9.20687	0.164172	TTP	KUDO	Hepatocellular cancer & Sorafenib
9.94877	0.154961	TTP	KUDO	Hepatocellular cancer & Sorafenib
10.7369	0.144209	TTP	KUDO	Hepatocellular cancer & Sorafenib
11.5724	0.142719	TTP	KUDO	Hepatocellular cancer & Sorafenib
11.5715	0.13346	TTP	KUDO	Hepatocellular cancer & Sorafenib
11.9425	0.128854	TTP	KUDO	Hepatocellular cancer & Sorafenib
11.9418	0.121138	TTP	KUDO	Hepatocellular cancer & Sorafenib
12.7772	0.119649	TTP	KUDO	Hepatocellular cancer & Sorafenib
12.7763	0.110389	TTP	KUDO	Hepatocellular cancer & Sorafenib
13.1473	0.105784	TTP	KUDO	Hepatocellular cancer & Sorafenib
13.2396	0.0996167	TTP	KUDO	Hepatocellular cancer & Sorafenib
15.3748	0.0982108	TTP	KUDO	Hepatocellular cancer & Sorafenib
15.4667	0.0874143	TTP	KUDO	Hepatocellular cancer & Sorafenib
16.5807	0.0859427	TTP	KUDO	Hepatocellular cancer & Sorafenib
16.6261	0.0751431	TTP	KUDO	Hepatocellular cancer & Sorafenib
17.1366	0.0736327	TTP	KUDO	Hepatocellular cancer & Sorafenib
17.2284	0.0628362	TTP	KUDO	Hepatocellular cancer & Sorafenib
0	1	TTP	PARK	Hepatocellular cancer & Sorafenib
0.4	1	TTP	PARK	Hepatocellular cancer & Sorafenib
0.8	1	TTP	PARK	Hepatocellular cancer & Sorafenib
1.21008	0.987525	TTP	PARK	Hepatocellular cancer & Sorafenib
1.51261	0.985149	TTP	PARK	Hepatocellular cancer & Sorafenib
1.81513	0.940594	TTP	PARK	Hepatocellular cancer & Sorafenib
1.71429	0.898515	TTP	PARK	Hepatocellular cancer & Sorafenib
1.81513	0.868812	TTP	PARK	Hepatocellular cancer & Sorafenib
1.81513	0.824257	TTP	PARK	Hepatocellular cancer & Sorafenib
1.91597	0.787129	TTP	PARK	Hepatocellular cancer & Sorafenib
1.81513	0.75495	TTP	PARK	Hepatocellular cancer & Sorafenib
1.91597	0.727723	TTP	PARK	Hepatocellular cancer & Sorafenib
1.81513	0.69802	TTP	PARK	Hepatocellular cancer & Sorafenib
1.91597	0.655941	TTP	PARK	Hepatocellular cancer & Sorafenib
2.01681	0.626238	TTP	PARK	Hepatocellular cancer & Sorafenib
2.42017	0.569307	TTP	PARK	Hepatocellular cancer & Sorafenib
3.22689	0.559406	TTP	PARK	Hepatocellular cancer & Sorafenib
3.52941	0.539604	TTP	PARK	Hepatocellular cancer & Sorafenib
3.52941	0.509901	TTP	PARK	Hepatocellular cancer & Sorafenib
3.63025	0.485149	TTP	PARK	Hepatocellular cancer & Sorafenib
3.63025	0.460396	TTP	PARK	Hepatocellular cancer & Sorafenib
3.83193	0.438119	TTP	PARK	Hepatocellular cancer & Sorafenib
3.83193	0.405941	TTP	PARK	Hepatocellular cancer & Sorafenib
4.03361	0.371287	TTP	PARK	Hepatocellular cancer & Sorafenib
4.13445	0.351485	TTP	PARK	Hepatocellular cancer & Sorafenib
5.14286	0.346535	TTP	PARK	Hepatocellular cancer & Sorafenib
5.34454	0.316832	TTP	PARK	Hepatocellular cancer & Sorafenib
5.44538	0.279703	TTP	PARK	Hepatocellular cancer & Sorafenib
5.54622	0.25495	TTP	PARK	Hepatocellular cancer & Sorafenib
5.7479	0.225248	TTP	PARK	Hepatocellular cancer & Sorafenib
6.15126	0.195545	TTP	PARK	Hepatocellular cancer & Sorafenib
7.36134	0.190594	TTP	PARK	Hepatocellular cancer & Sorafenib
7.66387	0.168317	TTP	PARK	Hepatocellular cancer & Sorafenib
9.07563	0.170792	TTP	PARK	Hepatocellular cancer & Sorafenib
9.37815	0.138614	TTP	PARK	Hepatocellular cancer & Sorafenib
9.78151	0.118812	TTP	PARK	Hepatocellular cancer & Sorafenib
10.9916	0.10396	TTP	PARK	Hepatocellular cancer & Sorafenib
12.605	0.0990099	TTP	PARK	Hepatocellular cancer & Sorafenib
12.9076	0.0891089	TTP	PARK	Hepatocellular cancer & Sorafenib
14.7227	0.0816832	TTP	PARK	Hepatocellular cancer & Sorafenib
15.0252	0.0742574	TTP	PARK	Hepatocellular cancer & Sorafenib
16.8403	0.0742574	TTP	PARK	Hepatocellular cancer & Sorafenib
17.1429	0.0594059	TTP	PARK	Hepatocellular cancer & Sorafenib
